# Supplementary material for: Decoding phantom limb movements from intraneural recordings
Source: Nat Commun. 2026 Feb 8;17:2511. doi: 10.1038/s41467-026-69297-0 (PMC12996621; doi:10.1038/s41467-026-69297-0)
Supplement: Supplementary file 4 — Source Data [file 41467_2026_69297_MOESM4_ESM.xlsx]

## Sheet: Figure 2A-2F
Figure 2A:
Knee
FIRST PANEL
Action Line	[ 5.28571429 1. 4.85714286 2.42857143 5.42857143 4.57142857 9.14285714 2. 3.42857143 6.14285714 4.28571429 2. 0. 17.71428571 2.42857143 0.71428571 1.28571429 1.14285714 0.28571429 0. ]
Action Std	[0.74706144 0.22908106 1.07835468 0.58082651 0.84293373 0.92537013 1.32794273 0.31484181 0.77819086 1.50107555 0.75867879 0.64342379 0. 2.13087026 0.79303507 0.19786448 0.26135201 0.34513336 0.09997917 0. ]
Rest Line	[1.16666667 1. 1.16666667 0.5 2.16666667 0.16666667 0. 0.83333333 0.83333333 0.66666667 0.33333333 3.16666667 0.83333333 2. 0.5 3.33333333 2.66666667 3.83333333 5.16666667 4.33333333]
Rest Std	[0.24374901 0.30429031 0.2239516 0.186339 0.32513055 0.062113 0. 0.20222527 0.20222527 0.18425693 0.124226 0.77230215 0.20222527 0.67357531 0.12729377 0.57467114 0.62853936 0.93003717 0.90990774 1.32869564]
SECOND PANEL
Flexion Line	[5.28571429 1. 4.85714286 2.42857143 5.42857143 4.57142857 9.14285714 2. 3.42857143 6.14285714 4.28571429]
Flexion std	[0.74706144 0.22908106 1.07835468 0.58082651 0.84293373 0.92537013 1.32794273 0.31484181 0.77819086 1.50107555 0.75867879]
Extension Line	[ 6.14285714 4.28571429 2. 0. 17.71428571 2.42857143 0.71428571 1.28571429 1.14285714 0.28571429 0. ]
Extension Std	[1.50107555 0.75867879 0.64342379 0. 2.13087026 0.79303507 0.19786448 0.26135201 0.34513336 0.09997917 0. ]
Ankle
FIRST PANEL
Action Line	[0.5 0. 0.25 1.75 0. 5. 1. 0.5 1.5 1.25 0.5 2.5 4.75 1.75 2. 0.75 0. 0. 0. 0. ]
Action Std	[0.21650635 0. 0.10825318 0.44633928 0. 1.53093109 0.25 0.21650635 0.64951905 0.54126588 0.21650635 0.71807033 1.10926496 0.75777223 0.61237244 0.32475953 0. 0. 0. 0. ]
Rest Line	[0. 2. 0. 2. 0. 0. 2. 3. 3. 1.5 1. 0. 0. 0. 0. 0. 0. 2.5 0. 1. ]
Rest Std	[0. 1. 0. 1. 0. 0. 0.5 1.5 0.5 0.75 0.5 0. 0. 0. 0. 0. 0. 1.25 0. 0.5 ]
SECOND PANEL
Flexion Line	[0.5 0. 0.25 1.75 0. 5. 1. 0.5 1.5 1.25 0.5 ]
Flexion std	[0.21650635 0. 0.10825318 0.44633928 0. 1.53093109 0.25 0.21650635 0.64951905 0.54126588 0.21650635]
Extension Line	[1.25 0.5 2.5 4.75 1.75 2. 0.75 0. 0. 0. 0. ]
Extension Std	[0.54126588 0.21650635 0.71807033 1.10926496 0.75777223 0.61237244 0.32475953 0. 0. 0. 0. ]
Toes
FIRST PANEL
Action Line	[2. 3. 1.83333333 3.83333333 5. 7. 5.16666667 2.33333333 0.5 5.5 6.33333333 4.5 4.83333333 0.83333333 0.83333333 0.5 1.33333333 0.5 0. 1. ]
Action Std	[0.28867513 0.80507649 0.33907099 1.00653727 1.52145155 2.16880237 1.92550298 0.73071925 0.12729377 1.55679514 1.79161283 1.67705098 1.80127698 0.24374901 0.24374901 0.12729377 0.36851387 0.12729377 0. 0.13608276]
Rest Line	[0. 1.6 0.8 0.6 0.8 1.2 0.4 1.2 0.4 1.2 1.2 0.4 0.2 0. 2.2 2.6 0.8 1.4 0.2 2.6]
Rest Std	[0. 0.41182521 0.23323808 0.16 0.23323808 0.19595918 0.16 0.1496663 0.16 0.32 0.48 0.16 0.08 0. 0.62481997 0.56 0.32 0.34871192 0.08 0.94318609]
SECOND PANEL
Flexion Line	[2. 3. 1.83333333 3.83333333 5. 7. 5.16666667 2.33333333 0.5 5.5 6.33333333]
Flexion Std	[0.28867513 0.80507649 0.33907099 1.00653727 1.52145155 2.16880237 1.92550298 0.73071925 0.12729377 1.55679514 1.79161283]
Extension Line	[5.5 6.33333333 4.5 4.83333333 0.83333333 0.83333333 0.5 1.33333333 0.5 0. 1. ]
Extension Std	[1.55679514 1.79161283 1.67705098 1.80127698 0.24374901 0.24374901 0.12729377 0.36851387 0.12729377 0. 0.13608276]
Figure 2F:
Single Joint Knee
Knee Line	[ 2.5625 1.375 1.9375 6.1875 0.25 10.75 11.5 22.375 60.25 28.5 34.3125 13.875 17.3125 20.9375 6.625 7.75 8.8125 1.8125 0.8125 5.75 ]
Knee Std	[0.38652141 0.16219171 0.25045735 0.95048783 0.046875 1.87532549 2.45277665 2.6038841 8.48023034 3.65818592 5.44219978 2.40390257 3.11480515 2.85227677 0.94317941 1.03844554 1.02869445 0.43873639 0.13480808 1.078125 ]
Ankle Line	[0.53333333 0.73333333 1.6 0.26666667 0.6 0.86666667 1.06666667 0.8 0.73333333 0.86666667 3.2 0.66666667 1.4 0.53333333 5.06666667 1.13333333 2.93333333 2.6 1.8 0.73333333]
Ankle Std	[0.06827685 0.08933223 0.17005446 0.05144816 0.09365026 0.09997531 0.10740485 0.11469767 0.09258963 0.11640712 0.57462387 0.12332833 0.31533639 0.07646511 0.80864465 0.13303671 0.56172574 0.46367294 0.21800442 0.1046098 ]
Toes Line	[1.125 0.125 0.375 0.75 0.375 0.25 0.5 0.375 0.25 1.5 0. 0.25 0.125 0.5 2. 0.25 0.75 0.625 1.375 0.375]
Toes Std	[0.18154609 0.04133986 0.08699632 0.13621559 0.12401959 0.08267973 0.16535946 0.12401959 0.08267973 0.29315098 0. 0.08267973 0.04133986 0.16535946 0.34798527 0.08267973 0.17399264 0.20669932 0.33620992 0.12401959]
Single Joint Ankle
Knee Line	[5.8125 4.1875 4.125 4.4375 3.8125 5.8125 4.375 2.6875 6. 5.0625 2.0625 3.8125 1.5625 4.25 2.4375 3.8125 0.875 3.625 3.25 2.9375]
Knee Std	[0.48674759 0.35232123 0.44242485 0.36104824 0.26720006 0.46098715 0.52888952 0.21391846 0.46979051 0.4035177 0.16605009 0.43817958 0.09874394 0.31907153 0.17394878 0.22231333 0.10095975 0.39334987 0.17469281 0.20188171]
Ankle Line	[ 0.53333333 0. 0.33333333 4.46666667 4.8 5.66666667 4.53333333 1.4 4. 4.2 8.93333333 5.46666667 11.26666667 5.93333333 10.46666667 6.53333333 11.4 11. 0.93333333 5.06666667]
Ankle Std	[0.0724867 0. 0.06740334 0.56927071 0.79673407 1.01504728 0.64995346 0.11623731 0.64037026 0.77218305 1.75245295 0.98156841 2.4219327 0.84027039 2.36315754 1.36471224 2.66675555 2.39035097 0.09878271 0.69216426]
Toes Line	[11.75 4.75 0.125 1.75 1.375 1.375 2. 0.75 0.375 0.875 1.875 2.625 0.5 1.625 0.5 1. 1.75 0. 0.75 0.375]
Toes Std	[2.15126235 0.53308507 0.04133986 0.45393247 0.2159418 0.31210913 0.375 0.17399264 0.08699632 0.17044863 0.35596205 0.45042298 0.125 0.29273428 0.125 0.22534695 0.298106 0. 0.20491995 0.12401959]
Single Joint Toes
Knee Line	[2. 0.625 0.8125 1.75 1.6875 1.1875 1.5 1.3125 2. 1.4375 2. 1. 1.125 2.625 1.1875 1.375 1.25 1.875 1.625 1.875 ]
Knee Std	[0.22097087 0.04878905 0.0803397 0.15229366 0.18972476 0.08899051 0.16387638 0.12444947 0.18355219 0.13794097 0.18221725 0.13258252 0.12278308 0.25662606 0.11944441 0.11455374 0.13887804 0.11455374 0.15128841 0.12475562]
Ankle Line	[0.33333333 0.26666667 0.33333333 0.6 0.13333333 1.06666667 1. 0.4 0.73333333 2.6 1.93333333 1.13333333 1.33333333 0.86666667 1.26666667 0.6 2.6 1.66666667 0.86666667 2. ]
Ankle Std	[0.08314794 0.05144816 0.05794847 0.11623731 0.02266231 0.12041082 0.10886621 0.06798693 0.16593915 0.15925754 0.20579266 0.10573669 0.19423799 0.11383332 0.26495749 0.06798693 0.31155524 0.31426968 0.08731948 0.23851392]
Toes Line	[0.5 1.125 2.125 1.75 2.125 2.875 2.75 0. 0.75 0.875 1.625 0.75 0.75 0.75 0.125 0. 2.125 0.375 0.5 0.375]
Toes Std	[0.08838835 0.18154609 0.31522252 0.36843207 0.52454407 0.37727176 0.54036301 0. 0.24803919 0.17044863 0.27907142 0.17399264 0.17399264 0.20491995 0.04133986 0. 0.57431175 0.12401959 0.16535946 0.08699632]
Multi-Joint
Knee Line	[ 1.75 1.6875 0.5625 5.1875 2.9375 1.5625 1.8125 3. 8.875 2.75 0.8125 0.75 2.6875 11.5 5.3125 10.75 2.4375 1.5625 1.3125 2.9375]
Knee Std	[0.21480824 0.18713343 0.06976786 0.45135362 0.5296247 0.27240318 0.30476261 0.51158455 1.92623679 0.36275584 0.15502449 0.11375172 0.3237949 1.19875424 0.55538853 1.02113888 0.4244532 0.30695769 0.18450571 0.39742135]
Ankle Line	[1.93333333 0.46666667 0.46666667 2.06666667 2.06666667 2.86666667 2.4 1.06666667 3.2 2.53333333 1.6 3.13333333 4.73333333 5.8 6.8 2.8 5.46666667 7.46666667 0.8 3.2 ]
Ankle Std	[0.30450121 0.08731948 0.08024653 0.25117993 0.37983752 0.43469302 0.30091219 0.12041082 0.55254294 0.57958691 0.24561337 0.5448026 1.0268879 0.75824358 1.6255734 0.5777094 1.32840571 1.61710609 0.0917323 0.66184926]
Toes Line	[3.25 3. 1. 1.875 2.75 1.125 0.625 0.375 0.875 1. 1.5 1.125 0.625 1.125 0.75 0.25 1.125 0. 0.5 0.25 ]
Toes Std	[0.56854392 0.4375 0.25 0.35596205 0.38905936 0.26098895 0.20669932 0.08699632 0.1457403 0.28641098 0.24206146 0.21137108 0.20669932 0.17044863 0.16237976 0.08267973 0.15857643 0. 0.125 0.08267973]

## Sheet: Figure 2D-4B-4C-5B-S3-S6B
Figure 2D : Neural Response
JOINT
Ankle		23.8	8.3	4.0	6.2	8.0	13.0	14.9	12.0	8.3	10.5	8.0	15.1	22.7	10.7	9.8	14.3	9.3	8.7	14.9	8.4	15.5	21.0	6.4	9.1	8.4	8.5	7.5	9.1	11.3	12.1	11.1	16.3	9.5	9.6	15.4	12.7	8.0	17.3	11.5	11.3	13.6	80.6
Knee		25.4	24.8	22.6	19.2	29.6	20.9	55.4	30.4	15.31	46.1	43.3	39.8	32.3	24.0	24.0	19.8	23.9	12.7	12.3	12.3	120.4	12.7	98.6	11.2	11.0	9.8	16.2	193.4	111.9	96.3	63.4	18.6	46.8	89.7	35.6	74.5
Toes		6.1	11.8	16.9	6.9	5.9	7.4	7.3	5.8	13.8	7.4	7.1	6.1
DIRECTION
Flexion		13.5	9.4	10.7	8.4	8.7	9.8	14.4	49.1	8.9	9.3	8.1	10.2	14.1	14.6	7.0	6.5	9.3	11.4	7.3	8.1	36.9	6.3	6.7	6.9	10.1	13.4	6.0	5.9	44.0	7.1	20.1	12.4	8.6	18.8	16.8	35.3
Extension		14.9	8.2	8.3	6.4	12.1	8.8	25.9	9.51	35.8	23.2	19.5	19.2	16.2	11.1	7.7	8.0	11.2	6.2	6.1	6.2	49.2	31.9	5.8	8.9	5.3	9.4	11.7	5.2	7.2	6.0	6.9	5.8	6.9	8.6	45.2	8.6	38.3	25.5	11.1	13.8	22.5	10.7	37.4	16.7	17.2	32.3
Figure 4B: Motor Decoders
S1
Enc		0.6	0.47143	0.57143	0.52857	0.58571
Thr		0.4	0.4	0.35714	0.38571	0.4
Double		0.57143	0.52857	0.62857	0.6	0.58571
S2
Enc		0.57143	0.64286	0.64286	0.65714	0.65714
Thr		0.57143	0.58571	0.52857	0.51429	0.57143
Double		0.64286	0.72857	0.67143	0.64286	0.72857
Figure 4C: SNN Performance
S1
SNN		0.6	0.47143	0.57143	0.52857	0.58571
SVM		0.49074	0.38889	0.39815	0.39815	0.50926
MLP		0.50926	0.45570	0.55555	0.36111	0.46296
S2
SNN		0.57143	0.64286	0.64286	0.65714	0.65714
SVM		0.50694	0.59028	0.45139	0.59028	0.54167
MLP		0.50694	0.50694	0.46528	0.56944	0.56944
Figure 5B: Inter-muscular vs Intra-neural decoders
S1
imEMG		0.58571	0.67143	0.55714	0.72857	0.61429
ENG		0.51429	0.42857	0.5	0.58571	0.52857
imEMG+ENG		0.67143	0.58571	0.62857	0.52857	0.65714
S2
imEMG		0.67143	0.75714	0.74286	0.68571	0.75714
ENG		0.65714	0.62857	0.64286	0.64286	0.62857
imEMG+ENG		0.71429	0.71429	0.7	0.74286	0.75714
Figure S3: MLP vs SVM with different features
S1
MLP rms		0.43519	0.43519	0.47222	0.41667	0.46296
SVM rms		0.44444	0.49074	0.41667	0.36111	0.50926
MLP power		0.50926	0.45370	0.55555	0.36111	0.46296
SVM power		0.49074	0.38889	0.39815	0.39815	0.50926
MLP spike rate		0.18619	0.14815	0.14815	0.13889	0.15741
SVM spike rate		0.37037	0.39815	0.38889	0.33333	0.35185
S2
MLP rms		0.49306	0.53472	0.47917	0.5	0.54861
SVM rms		0.51389	0.59028	0.48611	0.55556	0.53472
MLP power		0.50694	0.50694	0.46528	0.56944	0.56944
SVM power		0.50694	0.59028	0.45239	0.59028	0.54167
MLP spike rate		0.22222	0.20833	0.21528	0.22222	0.22222
SVM spike rate		0.20222	0.20833	0.21528	0.22222	0.22222
Figure S6B :
Single TIMEs performances
S1
TIME1		0.4	0.42857	0.45714	0.4	0.42857
TIME2		0.3	0.24286	0.35714	0.42857	0.34286
TIME3		0.28571	0.34286	0.4	0.41429	0.31429
TIME4		0.25714	0.21429	0.35714	0.32857	0.2
S2
TIME1		0.55714	0.54285	0.6	0.5	0.45714
TIME2		0.31429	0.27143	0.34286	0.47143	0.32857
TIME3		0.5	0.54286	0.48571	0.48571	0.47143
TIME4		0.35714	0.4	0.3	0.45714	0.38571
Increasing number of TIMEs (mean += std)
S1
Single TIMEs		34.00	5.56
Double TIMEs		38.10	6.26
Three TIMEs		41.36	8.60
Four TIMEs		56.00	3.55
S2
Single TIMEs		43.50	7.51
Double TIMEs		46.24	6.14
Three TIMEs		47.64	9.46
Four TIMEs		68.00	2.65
